# Supplementary material for: Identification of trans-eQTLs using mediation analysis with multiple mediators
Source: BMC Bioinformatics. 2019 Mar 29;20(Suppl 3):126. doi: 10.1186/s12859-019-2651-6 (PMC6440281; doi:10.1186/s12859-019-2651-6)
Supplement: Supplementary file 6 — Mediated trans-eQTLs in CEU. (XLS 94 kb) [file 12859_2019_2651_MOESM6_ESM.xls]

## Sheet: one mediator
SNP	Chr (SNP)	Position	Cis-probe	Cis-gene	Chr (trans-gene)	Trans-probe	Trans-gene	Bootstrap P value (SME)
rs2782942	9	112081135	ILMN_1738491	SNX30	6	ILMN_1655077	PRDM1	0.0457895
rs8104632	19	15128114	ILMN_1741572	AKAP8	2	ILMN_1666096	ACSL3	0.00242105
rs10409531	19	56554644	ILMN_1690863	ZNF470	7	ILMN_1671196	MUC3A	0.0436842
rs10405702	19	56557617	ILMN_1690863	ZNF470	7	ILMN_1671196	MUC3A	0.0373684
rs12981892	19	56560346	ILMN_1690863	ZNF470	7	ILMN_1671196	MUC3A	0.0415789
rs28605404	6	32601910	ILMN_1715169	HLA-DRB1	2	ILMN_1675387	LIMS1	1e-06
rs9459777	6	166853857	ILMN_1716218	RPS6KA2	13	ILMN_1683670	SLC10A2	0.0071579
rs6918384	6	166856491	ILMN_1716218	RPS6KA2	13	ILMN_1683670	SLC10A2	0.0163158
rs11695514	2	95882320	ILMN_1721563	TMEM127	1	ILMN_1692895	PIK3R3	0.041579
rs1042658	17	40017649	ILMN_1796430	PSMD3	5	ILMN_1693221	CENPH	0.0289474
rs11678053	2	119659211	ILMN_1756402	TMEM177	4	ILMN_1695935	SORCS2	0.0394737
rs544553	18	10524456	ILMN_1788268	NAPG	2	ILMN_1707062	REV1	0.0247368
rs734561	22	43928224	ILMN_1671932	SAMM50	16	ILMN_1709539	ACSM1	0.00621053
rs6006604	22	43990401	ILMN_1671932	SAMM50	16	ILMN_1709539	ACSM1	0.0373684
rs1810129	18	50875702	ILMN_1675186	ME2	11	ILMN_1724789	CD59	0.0394737
rs2255610	18	50878414	ILMN_1675186	ME2	11	ILMN_1724789	CD59	0.0352632
rs654136	18	50937834	ILMN_1675186	ME2	11	ILMN_1724789	CD59	0.0205263
rs11674634	2	131581937	ILMN_1678086	CCDC74A	2	ILMN_1728979	CCDC74B	1e-06
rs12919314	16	89520080	ILMN_1767409	RPL13	7	ILMN_1731062	NPY	0.00905263
rs1151503	11	65590226	ILMN_1651788	MAP3K11	12	ILMN_1737833	ATN1	0.0205263
rs7937415	11	65596487	ILMN_1651788	MAP3K11	12	ILMN_1737833	ATN1	0.0352632
rs4326800	11	65599782	ILMN_1651788	MAP3K11	12	ILMN_1737833	ATN1	0.0205263
rs10750763	11	65600963	ILMN_1651788	MAP3K11	12	ILMN_1737833	ATN1	0.0331579
rs1513750	17	11351937	ILMN_1739534	MAP2K4	9	ILMN_1742432	NELFB	0.000621053
rs2076536	6	32371571	ILMN_1697499	HLA-DRB5	1	ILMN_1753755	B4GALT2	0.0394737
rs2050188	6	32372120	ILMN_1697499	HLA-DRB5	1	ILMN_1753755	B4GALT2	0.00905263
rs9268402	6	32373576	ILMN_1697499	HLA-DRB5	1	ILMN_1753755	B4GALT2	0.00763158
rs3117108	6	32375045	ILMN_1697499	HLA-DRB5	1	ILMN_1753755	B4GALT2	0.0121053
rs3129948	6	32386867	ILMN_1697499	HLA-DRB5	1	ILMN_1753755	B4GALT2	0.00763158
rs3117098	6	32390736	ILMN_1697499	HLA-DRB5	1	ILMN_1753755	B4GALT2	0.00573684
rs2076529	6	32396178	ILMN_1697499	HLA-DRB5	1	ILMN_1753755	B4GALT2	0.000242105
rs5007259	6	32411324	ILMN_1697499	HLA-DRB5	1	ILMN_1753755	B4GALT2	0.00194737
rs7192	6	32443869	ILMN_1697499	HLA-DRB5	1	ILMN_1753755	B4GALT2	0.00526316
AFFX-SNP_11751935__rs7194	6	32444703	ILMN_1697499	HLA-DRB5	1	ILMN_1753755	B4GALT2	0.00526316
rs6901541	6	32474484	ILMN_1697499	HLA-DRB5	1	ILMN_1753755	B4GALT2	0.00431579
rs2647012	6	32696681	ILMN_1697499	HLA-DRB5	1	ILMN_1753755	B4GALT2	0.00621053
rs9271588	6	32623176	ILMN_1697499	HLA-DRB5	1	ILMN_1753755	B4GALT2	0.0352632
rs34485459	6	32655500	ILMN_1697499	HLA-DRB5	1	ILMN_1753755	B4GALT2	0.000147368
rs2858324	6	32692598	ILMN_1697499	HLA-DRB5	1	ILMN_1753755	B4GALT2	0.00668421
rs2856717	6	32702531	ILMN_1697499	HLA-DRB5	1	ILMN_1753755	B4GALT2	0.00621053
rs2647003	6	32697103	ILMN_1697499	HLA-DRB5	1	ILMN_1753755	B4GALT2	0.00621053
rs2856725	6	32698961	ILMN_1697499	HLA-DRB5	1	ILMN_1753755	B4GALT2	0.00478947
rs2647046	6	32700559	ILMN_1697499	HLA-DRB5	1	ILMN_1753755	B4GALT2	0.00621053
rs2858305	6	32702687	ILMN_1697499	HLA-DRB5	1	ILMN_1753755	B4GALT2	0.00573684
rs9275517	6	32706872	ILMN_1697499	HLA-DRB5	1	ILMN_1753755	B4GALT2	0.0071579
rs9275524	6	32707332	ILMN_1697499	HLA-DRB5	1	ILMN_1753755	B4GALT2	0.0121053
rs9676604	19	57677919	ILMN_1713454	ZNF671	17	ILMN_1758128	CYGB	0.0121053
rs752150	19	57684839	ILMN_1713454	ZNF671	17	ILMN_1758128	CYGB	0.0205263
rs3815189	4	5466504	ILMN_1651878	EVC	19	ILMN_1768031	DEDD2	0.0457895
rs12979755	19	38901177	ILMN_1655684	SARS2	20	ILMN_1770035	NCOA5	0.00952632
rs2776243	21	28958607	ILMN_1717868	CCT8	1	ILMN_1795474	CCT8P1	0.00242105
rs2255564	21	28975668	ILMN_1717868	CCT8	1	ILMN_1795474	CCT8P1	0.00242105
rs2245431	21	28984842	ILMN_1717868	CCT8	1	ILMN_1795474	CCT8P1	0.000526316
rs7281679	21	28996919	ILMN_1717868	CCT8	1	ILMN_1795474	CCT8P1	0.00242105
rs2070610	21	29073627	ILMN_1717868	CCT8	1	ILMN_1795474	CCT8P1	0.00621053
rs2832159	21	29086243	ILMN_1717868	CCT8	1	ILMN_1795474	CCT8P1	0.00147368
rs2832188	21	29114942	ILMN_1717868	CCT8	1	ILMN_1795474	CCT8P1	0.00147368
rs17033491	4	103248669	ILMN_1800733	MANBA	12	ILMN_1804419	LRMP	0.00857895
rs9402716	6	99379438	ILMN_1801378	COQ3	3	ILMN_1810719	DCUN1D1	0.0205263
rs1035116	19	56620068	ILMN_1690863	ZNF470	2	ILMN_1811029	TLK1	0.0205263

## Sheet: two mediators
SNP	Chr (SNP)	Position	Cis-probe1	Cis-gene1	Cis-probe2	Cis-gene2	Chr (trans-gene)	Trans-probe	Trans-gene	Bootstrap P value (TME)	Bootstrap P value (CME)	Bootstrap P value (SME)
rs2073045	6	32371771	ILMN_1697499	HLA-DRB5	ILMN_1715169	HLA-DRB1	2	ILMN_1675387	LIMS1	9.05e-06	6.21e-06	5.26e-06
rs9268979	6	32467267	ILMN_1697499	HLA-DRB5	ILMN_1715169	HLA-DRB1	2	ILMN_1675387	LIMS1	1.95e-05	2.89e-05	5.26e-06
rs1063355	6	32659937	ILMN_1697499	HLA-DRB5	ILMN_1715169	HLA-DRB1	2	ILMN_1675387	LIMS1	1e-06	1.95e-05	1e-06
rs9272723	6	32641650	ILMN_1697499	HLA-DRB5	ILMN_1715169	HLA-DRB1	2	ILMN_1675387	LIMS1	9.53e-06	2.42e-05	3.37e-06
rs9274741	6	32670217	ILMN_1697499	HLA-DRB5	ILMN_1715169	HLA-DRB1	2	ILMN_1675387	LIMS1	1.95e-06	5.26e-06	1e-06
rs4935356	6	32444611	ILMN_1697499	HLA-DRB5	ILMN_1715169	HLA-DRB1	2	ILMN_1675387	LIMS1	1e-06	2.42e-06	1e-06
rs3806157	6	32406024	ILMN_1697499	HLA-DRB5	ILMN_1715169	HLA-DRB1	2	ILMN_1675387	LIMS1	0.000573684	7.16e-05	7.16e-05
rs9268644	6	32440267	ILMN_1697499	HLA-DRB5	ILMN_1715169	HLA-DRB1	2	ILMN_1675387	LIMS1	1e-06	8.11e-06	1e-06
rs9276810	6	32842666	ILMN_1715169	HLA-DRB1	ILMN_1798233	PSMB9	2	ILMN_1675387	LIMS1	0.000763158	6.68e-05	6.68e-05
rs9269329	6	32572264	ILMN_1697499	HLA-DRB5	ILMN_1715169	HLA-DRB1	2	ILMN_1675387	LIMS1	0.0121053	0.00336842	0.00289474
rs3135344	6	32427259	ILMN_1697499	HLA-DRB5	ILMN_1715169	HLA-DRB1	2	ILMN_1675387	LIMS1	3.84e-05	0.000573684	2.89e-05
rs9268831	6	32459971	ILMN_1697499	HLA-DRB5	ILMN_1715169	HLA-DRB1	2	ILMN_1675387	LIMS1	1e-06	9.53e-06	1e-06
rs6927022	6	32644620	ILMN_1697499	HLA-DRB5	ILMN_1715169	HLA-DRB1	2	ILMN_1675387	LIMS1	3.84e-06	1.47e-06	1e-06
rs2071540	6	32845139	ILMN_1715169	HLA-DRB1	ILMN_1798233	PSMB9	2	ILMN_1675387	LIMS1	0.0205263	1.47e-05	1.47e-05
rs17843604	6	32652506	ILMN_1697499	HLA-DRB5	ILMN_1715169	HLA-DRB1	2	ILMN_1675387	LIMS1	1e-06	3.37e-06	1e-06
rs4148882	6	32849181	ILMN_1715169	HLA-DRB1	ILMN_1798233	PSMB9	2	ILMN_1675387	LIMS1	0.000526316	1e-06	1e-06
rs9274689	6	32669153	ILMN_1697499	HLA-DRB5	ILMN_1715169	HLA-DRB1	2	ILMN_1675387	LIMS1	1e-06	1e-06	1e-06
rs2239803	6	32444056	ILMN_1697499	HLA-DRB5	ILMN_1715169	HLA-DRB1	2	ILMN_1675387	LIMS1	1e-06	1e-06	1e-06
rs2097431	6	32623056	ILMN_1697499	HLA-DRB5	ILMN_1715169	HLA-DRB1	2	ILMN_1675387	LIMS1	7.16e-06	1.95e-05	1e-06
rs9275563	6	32710135	ILMN_1697499	HLA-DRB5	ILMN_1715169	HLA-DRB1	2	ILMN_1675387	LIMS1	1.95e-06	1e-06	1e-06
rs9268852	6	32461817	ILMN_1697499	HLA-DRB5	ILMN_1715169	HLA-DRB1	2	ILMN_1675387	LIMS1	1.47e-05	2.89e-05	3.84e-06
rs2856695	6	32684117	ILMN_1697499	HLA-DRB5	ILMN_1715169	HLA-DRB1	2	ILMN_1675387	LIMS1	1e-06	1e-06	1e-06
rs9268877	6	32463370	ILMN_1697499	HLA-DRB5	ILMN_1715169	HLA-DRB1	2	ILMN_1675387	LIMS1	1.95e-05	1.47e-05	4.79e-06
rs2395166	6	32420498	ILMN_1715169	HLA-DRB1	ILMN_1798233	PSMB9	2	ILMN_1675387	LIMS1	1e-06	1e-06	1e-06
rs3763349	6	32840455	ILMN_1715169	HLA-DRB1	ILMN_1798233	PSMB9	2	ILMN_1675387	LIMS1	0.00573684	0.000194737	0.000194737
rs3752430	6	32864890	ILMN_1715169	HLA-DRB1	ILMN_1798233	PSMB9	2	ILMN_1675387	LIMS1	0.0184211	1.47e-05	1.47e-05
rs2856683	6	32687441	ILMN_1697499	HLA-DRB5	ILMN_1715169	HLA-DRB1	20	ILMN_1735124	OXT	0.0247368	0.1913	0.0205263
rs1044506	6	32204288	ILMN_1697499	HLA-DRB5	ILMN_1715169	HLA-DRB1	1	ILMN_1753755	B4GALT2	0.0226316	0.0373684	0.0205263
rs3131294	6	32212369	ILMN_1697499	HLA-DRB5	ILMN_1715169	HLA-DRB1	1	ILMN_1753755	B4GALT2	0.0436842	0.0649	0.0415789
rs3132946	6	32222251	ILMN_1697499	HLA-DRB5	ILMN_1715169	HLA-DRB1	1	ILMN_1753755	B4GALT2	0.0478947	0.0966	0.0478947
rs3129934	6	32368410	ILMN_1697499	HLA-DRB5	ILMN_1715169	HLA-DRB1	1	ILMN_1753755	B4GALT2	0.0436842	0.0858	0.0415789
rs9270856	6	32603062	ILMN_1697499	HLA-DRB5	ILMN_1715169	HLA-DRB1	1	ILMN_1753755	B4GALT2	0.49975	0.00478947	0.0121053
rs9268404	6	32373942	ILMN_1697499	HLA-DRB5	ILMN_1715169	HLA-DRB1	1	ILMN_1753755	B4GALT2	0.00431579	0.00147368	0.000289474
rs9268429	6	32377275	ILMN_1697499	HLA-DRB5	ILMN_1715169	HLA-DRB1	1	ILMN_1753755	B4GALT2	0.00526316	0.00147368	0.000384211
rs2076524	6	32402907	ILMN_1697499	HLA-DRB5	ILMN_1715169	HLA-DRB1	1	ILMN_1753755	B4GALT2	0.00431579	0.00147368	0.000336842
rs2076523	6	32403058	ILMN_1697499	HLA-DRB5	ILMN_1715169	HLA-DRB1	1	ILMN_1753755	B4GALT2	0.00147368	0.000573684	6.21e-05
rs2076520	6	32403492	ILMN_1697499	HLA-DRB5	ILMN_1715169	HLA-DRB1	1	ILMN_1753755	B4GALT2	0.0205263	0.00194737	0.00194737
rs3793126	6	32403842	ILMN_1697499	HLA-DRB5	ILMN_1715169	HLA-DRB1	1	ILMN_1753755	B4GALT2	0.00289474	0.001	0.000194737
rs3806157	6	32406024	ILMN_1697499	HLA-DRB5	ILMN_1715169	HLA-DRB1	1	ILMN_1753755	B4GALT2	0.00478947	0.00147368	0.000289474
rs9269329	6	32572264	ILMN_1697499	HLA-DRB5	ILMN_1715169	HLA-DRB1	1	ILMN_1753755	B4GALT2	0.7455	0.00384211	0.00621053
rs3763307	6	32406845	ILMN_1697499	HLA-DRB5	ILMN_1715169	HLA-DRB1	1	ILMN_1753755	B4GALT2	0.00384211	0.00194737	0.000242105
rs9268493	6	32407553	ILMN_1697499	HLA-DRB5	ILMN_1715169	HLA-DRB1	1	ILMN_1753755	B4GALT2	0.00194737	0.00336842	0.000431579
rs6903608	6	32460508	ILMN_1697499	HLA-DRB5	ILMN_1715169	HLA-DRB1	1	ILMN_1753755	B4GALT2	0.28495	0.0835	0.0226316
rs9268852	6	32461817	ILMN_1697499	HLA-DRB5	ILMN_1715169	HLA-DRB1	1	ILMN_1753755	B4GALT2	0.2446	0.000857895	0.01
rs6927022	6	32644620	ILMN_1697499	HLA-DRB5	ILMN_1715169	HLA-DRB1	1	ILMN_1753755	B4GALT2	0.3486	0.00526316	0.0394737
rs9268644	6	32440267	ILMN_1697499	HLA-DRB5	ILMN_1715169	HLA-DRB1	1	ILMN_1753755	B4GALT2	0.1008	0.000810526	0.00289474
rs13207945	6	32611931	ILMN_1697499	HLA-DRB5	ILMN_1715169	HLA-DRB1	1	ILMN_1753755	B4GALT2	0.1539	0.0142105	0.0436842
rs9268979	6	32467267	ILMN_1697499	HLA-DRB5	ILMN_1715169	HLA-DRB1	1	ILMN_1753755	B4GALT2	0.2393	0.00147368	0.0121053
rs2395182	6	32445540	ILMN_1697499	HLA-DRB5	ILMN_1715169	HLA-DRB1	1	ILMN_1753755	B4GALT2	0.0352632	0.1021	0.02493
rs6937545	6	32450254	ILMN_1697499	HLA-DRB5	ILMN_1715169	HLA-DRB1	1	ILMN_1753755	B4GALT2	0.05865	0.2695	0.01
rs7754768	6	32452402	ILMN_1697499	HLA-DRB5	ILMN_1715169	HLA-DRB1	1	ILMN_1753755	B4GALT2	0.1365	0.2115	0.00905263
rs28732222	6	32459321	ILMN_1697499	HLA-DRB5	ILMN_1715169	HLA-DRB1	1	ILMN_1753755	B4GALT2	0.0352632	0.1618	0.01
rs3104369	6	32634705	ILMN_1697499	HLA-DRB5	ILMN_1715169	HLA-DRB1	1	ILMN_1753755	B4GALT2	0.0184211	0.085	0.0121053
rs9268833	6	32460285	ILMN_1697499	HLA-DRB5	ILMN_1715169	HLA-DRB1	1	ILMN_1753755	B4GALT2	0.0289474	0.00242105	0.00573684
rs9268835	6	32460338	ILMN_1697499	HLA-DRB5	ILMN_1715169	HLA-DRB1	1	ILMN_1753755	B4GALT2	0.0205263	0.00194737	0.00336842
rs17843604	6	32652506	ILMN_1697499	HLA-DRB5	ILMN_1715169	HLA-DRB1	1	ILMN_1753755	B4GALT2	0.4865	0.00147368	0.0163158
rs9272723	6	32641650	ILMN_1697499	HLA-DRB5	ILMN_1715169	HLA-DRB1	1	ILMN_1753755	B4GALT2	0.396	0.000715789	0.00621053
rs2856695	6	32684117	ILMN_1697499	HLA-DRB5	ILMN_1715169	HLA-DRB1	1	ILMN_1753755	B4GALT2	0.0496	0.00194737	0.00621053
rs9268877	6	32463370	ILMN_1697499	HLA-DRB5	ILMN_1715169	HLA-DRB1	1	ILMN_1753755	B4GALT2	0.245	0.00147368	0.0121053
rs35366052	6	32564146	ILMN_1697499	HLA-DRB5	ILMN_1715169	HLA-DRB1	1	ILMN_1753755	B4GALT2	0.0268421	0.0331579	0.0163158
rs3997872	6	32612840	ILMN_1697499	HLA-DRB5	ILMN_1715169	HLA-DRB1	1	ILMN_1753755	B4GALT2	0.00289474	0.000905263	0.000336842
rs9274689	6	32669153	ILMN_1697499	HLA-DRB5	ILMN_1715169	HLA-DRB1	1	ILMN_1753755	B4GALT2	0.1042	0.00336842	0.0163158
rs1063355	6	32659937	ILMN_1697499	HLA-DRB5	ILMN_1715169	HLA-DRB1	1	ILMN_1753755	B4GALT2	0.4105	0.000857895	0.00810526
rs9270467	6	32591169	ILMN_1697499	HLA-DRB5	ILMN_1715169	HLA-DRB1	1	ILMN_1753755	B4GALT2	0.4955	0.00621053	0.0142105
rs2647025	6	32668172	ILMN_1697499	HLA-DRB5	ILMN_1715169	HLA-DRB1	1	ILMN_1753755	B4GALT2	0.00147368	0.00194737	0.000289474
rs9274741	6	32670217	ILMN_1697499	HLA-DRB5	ILMN_1715169	HLA-DRB1	1	ILMN_1753755	B4GALT2	0.058	0.000952632	0.00431579
rs9269491	6	32575067	ILMN_1697499	HLA-DRB5	ILMN_1715169	HLA-DRB1	1	ILMN_1753755	B4GALT2	0.4835	0.00952632	0.0205263
rs17425622	6	32604184	ILMN_1697499	HLA-DRB5	ILMN_1715169	HLA-DRB1	1	ILMN_1753755	B4GALT2	0.00194737	0.000573684	0.000242105
rs9275563	6	32710135	ILMN_1697499	HLA-DRB5	ILMN_1715169	HLA-DRB1	1	ILMN_1753755	B4GALT2	0.1201	0.00810526	0.0268421
rs2300825	6	32663681	ILMN_1697499	HLA-DRB5	ILMN_1715169	HLA-DRB1	1	ILMN_1753755	B4GALT2	0.000573684	0.00526316	0.000336842
rs17426593	6	32640300	ILMN_1697499	HLA-DRB5	ILMN_1715169	HLA-DRB1	1	ILMN_1753755	B4GALT2	0.00194737	0.000715789	0.000289474
rs2097431	6	32623056	ILMN_1697499	HLA-DRB5	ILMN_1715169	HLA-DRB1	1	ILMN_1753755	B4GALT2	0.6015	0.000621053	0.0226316
rs3790598	1	112654274	ILMN_1659926	ST7L	ILMN_1660738	ST7L	4	ILMN_1766165	SNCA	0.047895	0.1293	0.0415789
rs28772724	6	32541580	ILMN_1697499	HLA-DRB5	ILMN_1715169	HLA-DRB1	4	ILMN_1774823	RPL34	0.0919	0.0457895	0.0142105
rs28366298	6	32593082	ILMN_1697499	HLA-DRB5	ILMN_1715169	HLA-DRB1	4	ILMN_1774823	RPL34	0.1566	0.0588	0.0247368
rs9271488	6	32621223	ILMN_1697499	HLA-DRB5	ILMN_1715169	HLA-DRB1	4	ILMN_1774823	RPL34	0.1076	0.0415789	0.0142105
rs9271568	6	32622686	ILMN_1697499	HLA-DRB5	ILMN_1715169	HLA-DRB1	4	ILMN_1774823	RPL34	0.114	0.0759	0.0205263
rs9274689	6	32669153	ILMN_1697499	HLA-DRB5	ILMN_1715169	HLA-DRB1	4	ILMN_1774823	RPL34	0.097	0.00905263	0.0142105
rs2516049	6	32602623	ILMN_1697499	HLA-DRB5	ILMN_1715169	HLA-DRB1	4	ILMN_1774823	RPL34	0.1383	0.0581	0.0226316
rs1129765	6	32641404	ILMN_1697499	HLA-DRB5	ILMN_1715169	HLA-DRB1	4	ILMN_1774823	RPL34	0.1574	0.0373684	0.0184211
rs12139364	1	45424483	ILMN_1714438	MUTYH	ILMN_1774938	AKR1A1	3	ILMN_1784985	PRRT3	0.0163158	0.0521	0.0782
rs11246319	11	813524	ILMN_1661589	CD151	ILMN_1720482	CEND1	7	ILMN_1794505	SEM1	0.00952632	0.0534	0.0394737
rs10902219	11	758446	ILMN_1661589	CD151	ILMN_1720482	CEND1	7	ILMN_1794505	SEM1	0.0289474	0.0289474	0.0331579
rs4131364	11	812188	ILMN_1661589	CD151	ILMN_1720482	CEND1	7	ILMN_1794505	SEM1	0.0226316	0.0457895	0.0373684

## Sheet: three mediators
SNP	Chr (SNP)	Position	Cis-probe1	Cis-gene1	Cis-probe2	Cis-gene2	Cis-probe3	Cis-gene3	Chr (trans-gene)	Trans-probe	Trans-gene	Bootstrap P value (TME)	Bootstrap P value (CME)	Bootstrap P value (SME)
rs3104405	6	32714531	ILMN_1697499	HLA-DRB5	ILMN_1715169	HLA-DRB1	ILMN_1798233	PSMB9	2	ILMN_1675387	LIMS1	1.95e-05	1.95e-05	6.68e-06
rs3104405	6	32714531	ILMN_1697499	HLA-DRB5	ILMN_1715169	HLA-DRB1	ILMN_1798233	PSMB9	1	ILMN_1753755	B4GALT2	0.5113	0.000289474	9.53e-05
rs504816	1	52842285	ILMN_1656676	ZYG11B	ILMN_1671568	ECHDC2	ILMN_1694776	SCP2	6	ILMN_1804788	CLVS2	0.1548	0.00336842	0.0415789
