# Supplementary material for: Identification of trans-eQTLs using mediation analysis with multiple mediators
Source: BMC Bioinformatics. 2019 Mar 29;20(Suppl 3):126. doi: 10.1186/s12859-019-2651-6 (PMC6440281; doi:10.1186/s12859-019-2651-6)
Supplement: Supplementary file 7 — Mediated trans-eQTLs in the combined samples of Asian populations. (XLS 91 kb) [file 12859_2019_2651_MOESM7_ESM.xls]

## Sheet: one mediator
SNP	Chr (SNP)	Position	Cis-probe	Cis-gene	Chr (trans-gene)	Trans-probe	Trans-gene	Bootstrap P value (SME)
rs2721047	13	40553545	ILMN_1654552	MRPS31	1	ILMN_1655632	DVL1	0.0226316
rs2755213	13	40572164	ILMN_1654552	MRPS31	1	ILMN_1655632	DVL1	0.0268421
rs1964995	6	32481634	ILMN_1697499	HLA-DRB5	7	ILMN_1666376	TRIM56	0.00194737
rs10417909	19	55410211	ILMN_1673509	RPL28	2	ILMN_1673991	ATIC	0.0478947
rs1055388	6	31533960	ILMN_1697499	HLA-DRB5	2	ILMN_1675387	LIMS1	9.53e-06
rs2857605	6	31557074	ILMN_1697499	HLA-DRB5	2	ILMN_1675387	LIMS1	7.16e-06
rs34369284	6	32546367	ILMN_1715169	HLA-DRB1	2	ILMN_1675387	LIMS1	1e-06
rs2157337	6	32533367	ILMN_1715169	HLA-DRB1	2	ILMN_1675387	LIMS1	1e-06
rs164410	1	162417914	ILMN_1671661	HSD17B7	6	ILMN_1680279	USP49	0.00147368
rs2275345	6	143551823	ILMN_1790533	PHACTR2	14	ILMN_1681283	HIF1A	0.0121053
rs4804572	19	11166398	ILMN_1733226	KANK2	3	ILMN_1692135	XRN1	0.0352632
rs7825402	8	60899175	ILMN_1778930	CHD7	1	ILMN_1703477	ARHGEF2	0.00952632
rs13226516	7	56075388	ILMN_1685371	SUMF2	1	ILMN_1704291	CHCHD2P6	1e-06
rs7754768	6	32452402	ILMN_1697499	HLA-DRB5	17	ILMN_1704891	SMARCD2	0.0394737
rs9271588	6	32623176	ILMN_1697499	HLA-DRB5	17	ILMN_1704891	SMARCD2	0.0184211
rs1964995	6	32481634	ILMN_1697499	HLA-DRB5	17	ILMN_1704891	SMARCD2	0.0415789
rs9268835	6	32460338	ILMN_1697499	HLA-DRB5	22	ILMN_1714623	TOMM22	0.0268421
rs1055388	6	31533960	ILMN_1697499	HLA-DRB5	6	ILMN_1715169	HLA-DRB1	9.53e-06
rs2239709	6	31539670	ILMN_1697499	HLA-DRB5	6	ILMN_1715169	HLA-DRB1	2.42e-06
rs2857605	6	31557074	ILMN_1697499	HLA-DRB5	6	ILMN_1715169	HLA-DRB1	7.16e-06
rs11674634	2	131581937	ILMN_1678086	CCDC74A	2	ILMN_1728979	CCDC74B	1e-06
rs10928743	2	131589090	ILMN_1678086	CCDC74A	2	ILMN_1728979	CCDC74B	1e-06
rs1961526	2	131661546	ILMN_1678086	CCDC74A	2	ILMN_1728979	CCDC74B	1e-06
rs12613726	2	131664991	ILMN_1678086	CCDC74A	2	ILMN_1728979	CCDC74B	1e-06
rs12683562	9	135462827	ILMN_1709307	GPSM1	2	ILMN_1746457	GTF3C2	0.0310526
rs11745519	5	55608977	ILMN_1773643	SLC38A9	19	ILMN_1750661	FBXW9	0.0226316
rs6450323	5	55620899	ILMN_1773643	SLC38A9	19	ILMN_1750661	FBXW9	0.0205263
rs4821475	22	36273049	ILMN_1722872	MYH9	16	ILMN_1751757	CES3	0.0373684
rs17203992	6	32529033	ILMN_1715169	HLA-DRB1	4	ILMN_1774823	RPL34	0.000336842
rs34369284	6	32546367	ILMN_1715169	HLA-DRB1	4	ILMN_1774823	RPL34	0.000336842
rs2157337	6	32533367	ILMN_1715169	HLA-DRB1	4	ILMN_1774823	RPL34	0.000289474
rs35056680	6	32525501	ILMN_1715169	HLA-DRB1	4	ILMN_1774823	RPL34	0.000810526
rs4833407	4	112390634	ILMN_1720266	ZGRF1	6	ILMN_1776156	PRPF4B	0.0373684
rs2980218	8	75394569	ILMN_1712595	HNF4G	12	ILMN_1776649	LRRK2	0.000194737
rs1800920	8	75407641	ILMN_1712595	HNF4G	12	ILMN_1776649	LRRK2	0.000905263
rs2980237	8	75402970	ILMN_1712595	HNF4G	12	ILMN_1776649	LRRK2	0.000384211
rs1037831	8	75411094	ILMN_1712595	HNF4G	12	ILMN_1776649	LRRK2	0.000336842
rs2278210	2	98533735	ILMN_1766981	UNC50	14	ILMN_1779095	CEBPE	0.0436842
rs10407035	19	39422994	ILMN_1657836	PLEKHG2	7	ILMN_1784352	CCM2	0.0121053
rs484379	19	39434414	ILMN_1657836	PLEKHG2	7	ILMN_1784352	CCM2	0.00810526
rs1865093	19	39445494	ILMN_1657836	PLEKHG2	7	ILMN_1784352	CCM2	0.0142105
rs4803238	19	39449351	ILMN_1657836	PLEKHG2	7	ILMN_1784352	CCM2	0.00857895
rs11881477	19	39458139	ILMN_1657836	PLEKHG2	7	ILMN_1784352	CCM2	0.0268421
rs1529733	19	39459124	ILMN_1657836	PLEKHG2	7	ILMN_1784352	CCM2	0.0247368
rs11882744	19	39482384	ILMN_1657836	PLEKHG2	7	ILMN_1784352	CCM2	0.0226316
rs4802033	19	39489326	ILMN_1657836	PLEKHG2	7	ILMN_1784352	CCM2	0.0184211
rs10425652	19	39495365	ILMN_1657836	PLEKHG2	7	ILMN_1784352	CCM2	0.0226316
rs4803257	19	39525267	ILMN_1657836	PLEKHG2	7	ILMN_1784352	CCM2	0.00573684
rs9268835	6	32460338	ILMN_1697499	HLA-DRB5	2	ILMN_1789961	RETSAT	0.0142105
rs17425622	6	32604184	ILMN_1697499	HLA-DRB5	2	ILMN_1789961	RETSAT	0.0310526
rs2516049	6	32602623	ILMN_1697499	HLA-DRB5	2	ILMN_1789961	RETSAT	0.0268421
rs7278098	21	28762670	ILMN_1717868	CCT8	1	ILMN_1795474	CCT8P1	2.42e-05
rs16983288	21	28785829	ILMN_1717868	CCT8	1	ILMN_1795474	CCT8P1	2.89e-05
rs8129328	21	28805954	ILMN_1717868	CCT8	1	ILMN_1795474	CCT8P1	3.37e-05
rs8134601	21	28807306	ILMN_1717868	CCT8	1	ILMN_1795474	CCT8P1	3.84e-05
rs12483403	21	28807442	ILMN_1717868	CCT8	1	ILMN_1795474	CCT8P1	4.79e-05
rs2245431	21	28984842	ILMN_1717868	CCT8	1	ILMN_1795474	CCT8P1	0.00147368
rs2070610	21	29073627	ILMN_1717868	CCT8	1	ILMN_1795474	CCT8P1	0.0142105
rs2832194	21	29121929	ILMN_1717868	CCT8	1	ILMN_1795474	CCT8P1	0.000194737
rs16983785	21	29153097	ILMN_1717868	CCT8	1	ILMN_1795474	CCT8P1	0.00526316
rs2832227	21	29160755	ILMN_1717868	CCT8	1	ILMN_1795474	CCT8P1	0.000668421
rs2832230	21	29164391	ILMN_1717868	CCT8	1	ILMN_1795474	CCT8P1	0.000857895
rs1997570	21	29212989	ILMN_1717868	CCT8	1	ILMN_1795474	CCT8P1	2.42e-05
rs4315609	21	29232768	ILMN_1717868	CCT8	1	ILMN_1795474	CCT8P1	0.000242105

## Sheet: two mediators
SNP	Chr (SNP)	Position	Cis-probe1	Cis-gene1	Cis-probe2	Cis-gene2	Chr (trans-gene)	Trans-probe	Trans-gene	Bootstrap P value (TME)	Bootstrap P value (CME)	Bootstrap P value (SME)
rs9268831	6	32459971	ILMN_1697499	HLA-DRB5	ILMN_1715169	HLA-DRB1	2	ILMN_1675387	LIMS1	1e-05	2.42e-05	1e-06
rs34955825	6	32528971	ILMN_1697499	HLA-DRB5	ILMN_1715169	HLA-DRB1	2	ILMN_1675387	LIMS1	0.2578	3.37e-05	2.89e-05
rs9271622	6	32624068	ILMN_1697499	HLA-DRB5	ILMN_1715169	HLA-DRB1	2	ILMN_1675387	LIMS1	1e-06	1.47e-05	1e-06
rs34029750	6	32535711	ILMN_1697499	HLA-DRB5	ILMN_1715169	HLA-DRB1	2	ILMN_1675387	LIMS1	5.26e-05	6.68e-05	1e-06
rs28490179	6	32551228	ILMN_1697499	HLA-DRB5	ILMN_1715169	HLA-DRB1	2	ILMN_1675387	LIMS1	0.00336842	3.37e-05	1.47e-06
rs3104369	6	32634705	ILMN_1697499	HLA-DRB5	ILMN_1715169	HLA-DRB1	2	ILMN_1675387	LIMS1	5.74e-06	1.95e-05	1e-06
rs28594633	6	32556447	ILMN_1697499	HLA-DRB5	ILMN_1715169	HLA-DRB1	2	ILMN_1675387	LIMS1	6.68e-06	9.53e-05	1e-06
rs35366052	6	32564146	ILMN_1697499	HLA-DRB5	ILMN_1715169	HLA-DRB1	2	ILMN_1675387	LIMS1	0.1743	1.95e-05	1.47e-05
rs9270984	6	32606214	ILMN_1697499	HLA-DRB5	ILMN_1715169	HLA-DRB1	2	ILMN_1675387	LIMS1	0.2195	3.37e-05	5.26e-05
rs660895	6	32609603	ILMN_1697499	HLA-DRB5	ILMN_1715169	HLA-DRB1	2	ILMN_1675387	LIMS1	1.47e-05	4.32e-05	1.47e-05
rs13207945	6	32611931	ILMN_1697499	HLA-DRB5	ILMN_1715169	HLA-DRB1	2	ILMN_1675387	LIMS1	1e-06	8.11e-05	1e-06
rs9271348	6	32615965	ILMN_1697499	HLA-DRB5	ILMN_1715169	HLA-DRB1	2	ILMN_1675387	LIMS1	4.32e-06	3.37e-05	1e-06
rs3135365	6	32421478	ILMN_1697499	HLA-DRB5	ILMN_1715169	HLA-DRB1	2	ILMN_1675387	LIMS1	0.00336842	3.37e-05	1e-06
rs9271367	6	32619131	ILMN_1697499	HLA-DRB5	ILMN_1715169	HLA-DRB1	2	ILMN_1675387	LIMS1	3.84e-06	6.21e-05	1e-06
rs2097431	6	32623056	ILMN_1697499	HLA-DRB5	ILMN_1715169	HLA-DRB1	2	ILMN_1675387	LIMS1	1e-06	1.95e-05	1e-06
rs9272426	6	32637412	ILMN_1697499	HLA-DRB5	ILMN_1715169	HLA-DRB1	2	ILMN_1675387	LIMS1	4.32e-06	4.32e-05	1.95e-06
rs9271687	6	32625208	ILMN_1697499	HLA-DRB5	ILMN_1715169	HLA-DRB1	2	ILMN_1675387	LIMS1	6.68e-05	1.95e-05	1e-06
rs9271775	6	32626551	ILMN_1697499	HLA-DRB5	ILMN_1715169	HLA-DRB1	2	ILMN_1675387	LIMS1	2.42e-05	9.05e-06	1e-06
rs35367950	6	32656883	ILMN_1697499	HLA-DRB5	ILMN_1715169	HLA-DRB1	2	ILMN_1675387	LIMS1	1e-06	5.26e-05	1e-06
rs1063355	6	32659937	ILMN_1697499	HLA-DRB5	ILMN_1715169	HLA-DRB1	2	ILMN_1675387	LIMS1	1e-06	1.95e-05	1e-06
rs9272723	6	32641650	ILMN_1697499	HLA-DRB5	ILMN_1715169	HLA-DRB1	2	ILMN_1675387	LIMS1	1e-06	5.26e-05	1e-06
rs6927022	6	32644620	ILMN_1697499	HLA-DRB5	ILMN_1715169	HLA-DRB1	2	ILMN_1675387	LIMS1	2.42e-05	2.89e-05	1e-06
rs9274183	6	32662718	ILMN_1697499	HLA-DRB5	ILMN_1715169	HLA-DRB1	2	ILMN_1675387	LIMS1	7.63e-06	4.79e-05	1e-06
rs3135005	6	32618242	ILMN_1697499	HLA-DRB5	ILMN_1715169	HLA-DRB1	2	ILMN_1675387	LIMS1	0.0163158	2.89e-05	1.47e-06
rs502396	18	659236	ILMN_1796074	TYMSOS	ILMN_1803676	ENOSF1	14	ILMN_1701137	BAG5	0.0331579	0.0331579	0.0249
rs1001761	18	662103	ILMN_1796074	TYMSOS	ILMN_1803676	ENOSF1	14	ILMN_1701137	BAG5	0.0415789	0.0415789	0.0353
rs9948583	18	675000	ILMN_1796074	TYMSOS	ILMN_1803676	ENOSF1	14	ILMN_1701137	BAG5	0.0457895	0.0592	0.0479
rs2612090	18	684766	ILMN_1796074	TYMSOS	ILMN_1803676	ENOSF1	14	ILMN_1701137	BAG5	0.00526316	0.0184211	0.00526
rs2305995	18	693977	ILMN_1796074	TYMSOS	ILMN_1803676	ENOSF1	14	ILMN_1701137	BAG5	0.0436842	0.0825	0.0551
rs12185416	18	729030	ILMN_1796074	TYMSOS	ILMN_1803676	ENOSF1	14	ILMN_1701137	BAG5	0.0415789	0.0519	0.0374
rs3865404	18	755862	ILMN_1796074	TYMSOS	ILMN_1803676	ENOSF1	14	ILMN_1701137	BAG5	0.0247368	0.0331579	0.0226
rs9964147	18	783324	ILMN_1796074	TYMSOS	ILMN_1803676	ENOSF1	14	ILMN_1701137	BAG5	0.0205263	0.0289474	0.0184
rs6593296	7	56050600	ILMN_1685371	SUMF2	ILMN_1778611	NIPSNAP2	1	ILMN_1704291	CHCHD2P6	4.32e-05	2.89e-05	2.89e-05
rs7557479	2	131629952	ILMN_1678086	CCDC74A	ILMN_1684726	C2orf27A	2	ILMN_1728979	CCDC74B	1e-06	1e-06	1e-06
rs3748870	2	131670729	ILMN_1678086	CCDC74A	ILMN_1684726	C2orf27A	2	ILMN_1728979	CCDC74B	1e-06	1e-06	1e-06
rs12474232	2	131672061	ILMN_1678086	CCDC74A	ILMN_1684726	C2orf27A	2	ILMN_1728979	CCDC74B	7.63e-06	3.37e-06	3.37e-06
rs1396837	2	131565438	ILMN_1678086	CCDC74A	ILMN_1697652	PLEKHB2	2	ILMN_1728979	CCDC74B	6.21e-05	2.89e-05	2.89e-05
rs11900136	2	131554752	ILMN_1678086	CCDC74A	ILMN_1733035	MZT2A	2	ILMN_1728979	CCDC74B	2.89e-05	2.42e-05	2.42e-05
rs9986881	7	66708053	ILMN_1760884	RABGEF1	ILMN_1802894	VKORC1L1	7	ILMN_1749907	CCT6P3	0.000147368	3.37e-05	2.42e-05
rs34029750	6	32535711	ILMN_1697499	HLA-DRB5	ILMN_1715169	HLA-DRB1	1	ILMN_1753755	B4GALT2	0.0310526	0.2639	0.0163
rs11757159	6	32552495	ILMN_1697499	HLA-DRB5	ILMN_1715169	HLA-DRB1	1	ILMN_1757415	COA7	0.9396	0.0226316	0.0554
rs1009829	21	42886775	ILMN_1656628	WDR4	ILMN_1765500	NDUFV3	19	ILMN_1757660	CAPS	0.2002	0.0184211	0.0121
rs7037767	9	127355862	ILMN_1724609	SLC2A8	ILMN_1794122	ZNF79	17	ILMN_1772888	RPL12P38	0.000668421	0.0205263	0.00384
rs10819279	9	127365777	ILMN_1724609	SLC2A8	ILMN_1794122	ZNF79	17	ILMN_1772888	RPL12P38	0.000715789	0.0163158	0.00337
rs3802369	9	127367164	ILMN_1724609	SLC2A8	ILMN_1794122	ZNF79	17	ILMN_1772888	RPL12P38	0.000715789	0.0184211	0.00337
rs10819284	9	127385700	ILMN_1724609	SLC2A8	ILMN_1794122	ZNF79	17	ILMN_1772888	RPL12P38	0.000384211	0.0163158	0.00289
rs2254622	9	127520560	ILMN_1724609	SLC2A8	ILMN_1794122	ZNF79	17	ILMN_1772888	RPL12P38	0.00526316	0.0310526	0.00811
rs1891729	9	127546745	ILMN_1724609	SLC2A8	ILMN_1794122	ZNF79	17	ILMN_1772888	RPL12P38	0.00194737	0.0331579	0.00858
rs2000272	9	127548256	ILMN_1724609	SLC2A8	ILMN_1794122	ZNF79	17	ILMN_1772888	RPL12P38	0.00147368	0.0310526	0.00716
rs7204607	16	14976010	ILMN_1660323	PDXDC1	ILMN_1765401	RRN3	16	ILMN_1780777	PDXDC2P	0.2525	0.00526316	0.00289
rs2832191	21	29116979	ILMN_1754988	N6AMT1	ILMN_1760360	LTN1	1	ILMN_1795474	CCT8P1	0.0436842	0.0603	0.0639

## Sheet: three mediators
SNP	Chr (SNP)	Position	Cis-probe1	Cis-gene1	Cis-probe2	Cis-gene2	Cis-probe3	Cis-gene3	Chr (trans-gene)	Trans-probe	Trans-gene	Bootstrap P value (TME)	Bootstrap P value (CME)	Bootstrap P value (SME)
rs11790967	9	127408282	ILMN_1724609	SLC2A8	ILMN_1794122	ZNF79	ILMN_1811102	LRSAM1	17	ILMN_1772888	RPL12P38	0.00810526	0.0121053	0.00147368
rs10987639	9	127410206	ILMN_1724609	SLC2A8	ILMN_1794122	ZNF79	ILMN_1811102	LRSAM1	17	ILMN_1772888	RPL12P38	0.00763158	0.00810526	0.000810526
rs2246011	9	127486606	ILMN_1724609	SLC2A8	ILMN_1794122	ZNF79	ILMN_1811102	LRSAM1	17	ILMN_1772888	RPL12P38	0.0142105	0.0373684	0.0184211
rs2244830	9	127509727	ILMN_1724609	SLC2A8	ILMN_1794122	ZNF79	ILMN_1811102	LRSAM1	17	ILMN_1772888	RPL12P38	0.0121053	0.0142105	0.00573684

## Sheet: four mediators
SNP	Chr (SNP)	Position	Cis-probe1	Cis-gene1	Cis-probe2	Cis-gene2	Cis-probe3	Cis-gene3	Cis-probe4	Cis-gene4	Chr (trans-gene)	Trans-probe	Trans-gene	Bootstrap P value (TME)	Bootstrap P value (CME)	Bootstrap P value (SME)
rs10819291	9	127424421	ILMN_1661755	FAM129B	ILMN_1724609	SLC2A8	ILMN_1794122	ZNF79	ILMN_1811102	LRSAM1	17	ILMN_1772888	RPL12P38	0.0163158	0.0121053	0.000905263
